# Supplementary material for: The association of rs17713054 with Neanderthal origin at 3p21.31 locus with the severity of COVID-19 in Iranian patients
Source: Sci Rep. 2024 Jul 1;14:15058. doi: 10.1038/s41598-024-65732-8 (PMC11219939; doi:10.1038/s41598-024-65732-8)
Supplement: Supplementary file 2 — Supplementary Information 2. [file 41598_2024_65732_MOESM2_ESM.xlsx]

## Sheet: LEGEND
Table S1 . Study population features included in the present investigation (COVID-19 symptoms, age, gender and rs17713054 genotype)
Type	Description
Asymtomatic to Mild	Control group
Severe to Critical	Case group
Genotype	Genotype of patients for rs17713054

## Sheet: GENOTYPES
Patient Number	COVID-19 Symptoms	Gender	Age	Genotype
1	Asymtomatic to Mild	Male	24	G/G
2	Asymtomatic to Mild	Male	55	G/G
3	Asymtomatic to Mild	Male	36	G/G
4	Asymtomatic to Mild	Male	43	G/G
5	Asymtomatic to Mild	Male	42	G/G
6	Asymtomatic to Mild	Male	39	G/G
7	Asymtomatic to Mild	Male	65	G/G
8	Asymtomatic to Mild	Male	28	G/G
9	Asymtomatic to Mild	Male	33	G/G
10	Asymtomatic to Mild	Male	24	G/G
11	Asymtomatic to Mild	Male	28	G/G
12	Asymtomatic to Mild	Male	35	G/A
13	Asymtomatic to Mild	Male	45	G/G
14	Asymtomatic to Mild	Male	29	G/G
15	Asymtomatic to Mild	Female	35	G/G
16	Asymtomatic to Mild	Female	25	G/A
17	Asymtomatic to Mild	Female	72	G/G
18	Asymtomatic to Mild	Female	62	G/G
19	Asymtomatic to Mild	Female	44	G/G
20	Asymtomatic to Mild	Female	46	G/G
21	Asymtomatic to Mild	Female	39	G/G
22	Asymtomatic to Mild	Female	44	G/G
23	Asymtomatic to Mild	Female	39	G/G
24	Asymtomatic to Mild	Female	48	G/A
25	Asymtomatic to Mild	Female	51	G/G
26	Asymtomatic to Mild	Female	40	G/G
27	Asymtomatic to Mild	Female	38	G/G
28	Asymtomatic to Mild	Female	27	G/G
29	Asymtomatic to Mild	Female	41	G/G
30	Asymtomatic to Mild	Female	26	G/G
31	Asymtomatic to Mild	Female	33	G/G
32	Asymtomatic to Mild	Male	27	G/G
33	Asymtomatic to Mild	Male	48	G/G
34	Asymtomatic to Mild	Female	65	G/A
35	Asymtomatic to Mild	Male	40	G/G
36	Asymtomatic to Mild	Male	50	G/G
37	Asymtomatic to Mild	Male	35	G/G
38	Asymtomatic to Mild	Male	40	G/A
39	Asymtomatic to Mild	Female	42	G/A
40	Asymtomatic to Mild	Male	22	G/A
41	Asymtomatic to Mild	Male	22	G/G
42	Asymtomatic to Mild	Male	28	G/G
43	Asymtomatic to Mild	Male	29	G/G
44	Asymtomatic to Mild	Female	35	G/G
45	Asymtomatic to Mild	Male	35	G/G
46	Asymtomatic to Mild	Female	47	G/G
47	Asymtomatic to Mild	Female	45	G/G
48	Asymtomatic to Mild	Male	43	G/G
49	Asymtomatic to Mild	Female	50	G/A
50	Asymtomatic to Mild	Male	50	G/G
51	Asymtomatic to Mild	Male	27	G/G
52	Asymtomatic to Mild	Male	37	G/G
53	Asymtomatic to Mild	Male	79	G/A
54	Asymtomatic to Mild	Male	36	G/A
55	Asymtomatic to Mild	Male	32	G/G
56	Asymtomatic to Mild	Female	50	G/G
57	Asymtomatic to Mild	Male	27	G/G
58	Asymtomatic to Mild	Female	73	G/G
59	Asymtomatic to Mild	Female	34	G/G
60	Asymtomatic to Mild	Male	30	G/G
61	Asymtomatic to Mild	Male	35	G/A
62	Asymtomatic to Mild	Male	45	G/G
63	Asymtomatic to Mild	Male	41	G/A
64	Asymtomatic to Mild	Female	40	G/A
65	Asymtomatic to Mild	Male	35	G/A
66	Asymtomatic to Mild	Male	50	G/A
67	Asymtomatic to Mild	Male	45	G/A
68	Asymtomatic to Mild	Male	50	G/G
69	Asymtomatic to Mild	Male	40	G/G
70	Asymtomatic to Mild	Male	45	G/G
71	Asymtomatic to Mild	Male	50	G/G
72	Asymtomatic to Mild	Male	30	G/G
73	Asymtomatic to Mild	Male	35	G/G
74	Asymtomatic to Mild	Female	64	G/G
75	Asymtomatic to Mild	Female	45	G/G
76	Asymtomatic to Mild	Male	37	G/G
77	Asymtomatic to Mild	Male	31	G/G
78	Asymtomatic to Mild	Male	25	G/G
79	Asymtomatic to Mild	Male	36	G/G
80	Asymtomatic to Mild	Male	23	G/G
81	Asymtomatic to Mild	Male	36	G/A
82	Asymtomatic to Mild	Male	20	G/G
83	Asymtomatic to Mild	Female	46	G/G
84	Asymtomatic to Mild	Female	40	G/A
85	Asymtomatic to Mild	Male	46	G/G
86	Asymtomatic to Mild	Male	28	G/A
87	Asymtomatic to Mild	Male	25	G/G
88	Asymtomatic to Mild	Male	60	G/A
89	Asymtomatic to Mild	Male	40	G/G
90	Asymtomatic to Mild	Male	50	G/G
91	Asymtomatic to Mild	Male	30	G/G
92	Asymtomatic to Mild	Male	24	G/G
93	Asymtomatic to Mild	Male	53	G/G
94	Asymtomatic to Mild	Female	50	G/G
95	Asymtomatic to Mild	Female	50	G/G
96	Asymtomatic to Mild	Male	49	G/G
97	Asymtomatic to Mild	Male	18	G/G
98	Asymtomatic to Mild	Male	26	G/G
99	Asymtomatic to Mild	Male	23	G/G
100	Asymtomatic to Mild	Female	23	G/G
101	Asymtomatic to Mild	Male	57	G/A
102	Asymtomatic to Mild	Male	37	G/G
103	Asymtomatic to Mild	Female	26	G/G
104	Asymtomatic to Mild	Female	25	G/A
105	Asymtomatic to Mild	Male	45	G/G
106	Asymtomatic to Mild	Male	36	G/A
107	Asymtomatic to Mild	Female	40	G/A
108	Asymtomatic to Mild	Female	50	G/G
109	Asymtomatic to Mild	Male	53	G/G
110	Asymtomatic to Mild	Female	24	G/G
111	Asymtomatic to Mild	Male	52	G/G
112	Asymtomatic to Mild	Male	21	G/G
113	Asymtomatic to Mild	Female	30	G/G
114	Asymtomatic to Mild	Male	44	G/G
115	Asymtomatic to Mild	Female	28	G/G
116	Asymtomatic to Mild	Female	24	G/G
117	Asymtomatic to Mild	Male	51	G/G
118	Asymtomatic to Mild	Female	55	G/G
119	Asymtomatic to Mild	Male	49	G/G
120	Asymtomatic to Mild	Male	35	G/G
121	Asymtomatic to Mild	Male	28	G/A
122	Asymtomatic to Mild	Male	35	G/G
123	Asymtomatic to Mild	Female	27	G/G
124	Asymtomatic to Mild	Female	30	G/G
125	Asymtomatic to Mild	Male	46	G/G
126	Asymtomatic to Mild	Female	47	G/A
127	Asymtomatic to Mild	Female	25	G/G
128	Asymtomatic to Mild	Male	19	G/G
129	Asymtomatic to Mild	Female	43	G/G
130	Asymtomatic to Mild	Male	20	G/G
131	Asymtomatic to Mild	Female	28	G/G
132	Asymtomatic to Mild	Male	32	G/G
133	Asymtomatic to Mild	Male	33	G/G
134	Asymtomatic to Mild	Male	41	G/G
135	Asymtomatic to Mild	Female	46	G/A
136	Asymtomatic to Mild	Male	24	G/G
137	Asymtomatic to Mild	Female	37	G/G
138	Asymtomatic to Mild	Male	21	G/A
139	Asymtomatic to Mild	Female	30	G/G
140	Asymtomatic to Mild	Male	26	G/G
141	Asymtomatic to Mild	Female	32	G/G
142	Asymtomatic to Mild	Male	41	G/G
143	Asymtomatic to Mild	Male	24	G/G
144	Asymtomatic to Mild	Female	36	G/G
145	Asymtomatic to Mild	Female	28	G/A
146	Asymtomatic to Mild	Male	47	G/G
147	Asymtomatic to Mild	Female	40	G/A
148	Asymtomatic to Mild	Female	43	G/G
149	Asymtomatic to Mild	Male	51	G/G
150	Asymtomatic to Mild	Male	23	G/A
151	Asymtomatic to Mild	Female	39	G/G
1	Severe to Critical	Female	46	G/G
2	Severe to Critical	Female	15	G/G
3	Severe to Critical	Female	49	G/G
4	Severe to Critical	Male	49	G/A
5	Severe to Critical	Male	45	G/G
6	Severe to Critical	Female	46	G/A
7	Severe to Critical	Female	65	G/G
8	Severe to Critical	Female	57	G/A
9	Severe to Critical	Male	60	G/G
10	Severe to Critical	Female	48	G/G
11	Severe to Critical	Male	52	G/A
12	Severe to Critical	Female	44	G/G
13	Severe to Critical	Male	39	G/A
14	Severe to Critical	Male	52	G/A
15	Severe to Critical	Male	52	G/G
16	Severe to Critical	Male	55	G/G
17	Severe to Critical	Male	45	G/A
18	Severe to Critical	Female	46	G/G
19	Severe to Critical	Female	48	G/G
20	Severe to Critical	Female	32	G/G
21	Severe to Critical	Female	61	G/G
22	Severe to Critical	Female	46	G/G
23	Severe to Critical	Male	65	G/A
24	Severe to Critical	Female	41	G/A
25	Severe to Critical	Female	33	G/A
26	Severe to Critical	Male	42	G/G
27	Severe to Critical	Female	33	G/G
28	Severe to Critical	Female	36	G/A
29	Severe to Critical	Male	44	G/G
30	Severe to Critical	Male	47	G/G
31	Severe to Critical	Male	69	G/G
32	Severe to Critical	Female	56	G/A
33	Severe to Critical	Male	42	G/A
34	Severe to Critical	Male	40	G/G
35	Severe to Critical	Male	41	A/A
36	Severe to Critical	Female	51	G/G
37	Severe to Critical	Male	32	G/G
38	Severe to Critical	Male	32	G/A
39	Severe to Critical	Male	42	G/G
40	Severe to Critical	Male	41	G/G
41	Severe to Critical	Female	45	G/G
42	Severe to Critical	Female	58	G/G
43	Severe to Critical	Female	41	G/G
44	Severe to Critical	Female	53	G/G
45	Severe to Critical	Male	40	G/G
46	Severe to Critical	Female	48	G/G
47	Severe to Critical	Female	48	G/A
48	Severe to Critical	Male	57	G/G
49	Severe to Critical	Male	40	G/A
50	Severe to Critical	Male	57	G/G
51	Severe to Critical	Female	61	G/A
52	Severe to Critical	Female	45	G/G
53	Severe to Critical	Male	58	G/G
54	Severe to Critical	Male	39	G/G
55	Severe to Critical	Male	46	G/G
56	Severe to Critical	Male	37	G/G
57	Severe to Critical	Male	34	G/G
58	Severe to Critical	Male	39	G/A
59	Severe to Critical	Male	35	G/G
60	Severe to Critical	Male	43	G/G
61	Severe to Critical	Female	46	G/G
62	Severe to Critical	Male	49	G/G
63	Severe to Critical	Male	57	G/G
64	Severe to Critical	Male	47	G/G
65	Severe to Critical	Female	52	G/G
66	Severe to Critical	Female	58	G/G
67	Severe to Critical	Male	54	G/G
68	Severe to Critical	Male	38	G/G
69	Severe to Critical	Male	59	G/G
70	Severe to Critical	Male	62	G/G
71	Severe to Critical	Female	22	G/G
72	Severe to Critical	Male	40	G/G
73	Severe to Critical	Female	42	G/G
74	Severe to Critical	Female	59	G/G
75	Severe to Critical	Male	33	G/G
76	Severe to Critical	Female	39	G/G
77	Severe to Critical	Female	49	G/A
78	Severe to Critical	Female	37	G/G
79	Severe to Critical	Male	59	G/G
80	Severe to Critical	Female	47	G/G
81	Severe to Critical	Male	38	A/A
82	Severe to Critical	Male	53	G/A
83	Severe to Critical	Male	53	G/A
84	Severe to Critical	Male	51	A/A
85	Severe to Critical	Male	62	G/G
86	Severe to Critical	Male	27	G/G
87	Severe to Critical	Male	65	G/A
88	Severe to Critical	Female	39	A/A
89	Severe to Critical	Male	48	G/G
90	Severe to Critical	Male	61	G/G
91	Severe to Critical	Male	56	G/G
92	Severe to Critical	Female	51	G/A
93	Severe to Critical	Female	40	G/G
94	Severe to Critical	Female	26	G/A
95	Severe to Critical	Male	42	G/G
96	Severe to Critical	Male	28	G/G
97	Severe to Critical	Female	48	A/A
98	Severe to Critical	Female	47	A/A
99	Severe to Critical	Female	40	G/G
100	Severe to Critical	Male	40	G/G
